# Supplementary material for: Hepatocyte Aquaporins AQP8 and AQP9 Are Engaged in the Hepatic Lipid and Glucose Metabolism Modulating the Inflammatory and Redox State in Milk-Supplemented Rats
Source: Nutrients. 2023 Aug 20;15(16):3651. doi: 10.3390/nu15163651 (PMC10459073; doi:10.3390/nu15163651)
Supplement: Supplementary file 1 [file nutrients-15-03651-s001.zip]

Archive with 1 entries (1 files):
- nutrients-2515455-supplementary.pdf
